# Supplementary material for: Metal Borohydrides beyond Groups I and II: A Review
Source: Materials (Basel). 2021 May 14;14(10):2561. doi: 10.3390/ma14102561 (PMC8156325; doi:10.3390/ma14102561)
Supplement: Supplementary file 1 [file materials-14-02561-s001.zip]

Archive with 1 entries (1 files):
- materials-1192398-supplementary.pptx
